# Supplementary material for: Heterogeneous associations of multiplexed environmental factors and multidimensional aging metrics
Source: Nat Commun. 2024 Jun 10;15:4921. doi: 10.1038/s41467-024-49283-0 (PMC11164970; doi:10.1038/s41467-024-49283-0)
Supplement: Supplementary file 4 — Source data [file 41467_2024_49283_MOESM4_ESM.xlsx]

## Sheet: figure 2A
Figure 2A. Spearman's correlations among multiplexed environmental factors.
	24h averaged noise	16h averaged noise	Daytime noise	Nighttime noise	Evening noise	NOx	NO2	PM2.5	PM2.5-10	PM10	Green space percentage, buffer 1,000m	Green space percentage, buffer 300m	Blue percentage, buffer 1,000m	Blue percentage, buffer 300m
24h averaged noise	1	0.999999	0.999996	0.999996	0.999998	0.317371	0.149578	0.243878	0.182712	0.278403	-0.0633759	-0.0316064	0.0237417	0.0498829
16h averaged noise	0.999999	1	0.999997	0.999997	0.999998	0.317368	0.149577	0.243874	0.182712	0.2784	-0.0633754	-0.0316054	0.023743	0.0498862
Daytime noise	0.999996	0.999997	1	1	0.999997	0.317367	0.149579	0.243877	0.182709	0.278399	-0.063379	-0.0316067	0.0237433	0.0498897
Nighttime noise	0.999996	0.999997	1	1	0.999997	0.317368	0.14958	0.243878	0.18271	0.278398	-0.0633805	-0.0316082	0.0237413	0.0498873
Evening noise	0.999998	0.999998	0.999997	0.999997	1	0.317368	0.149575	0.243874	0.182707	0.278403	-0.0633702	-0.0315997	0.0237416	0.0498825
NOx	0.317371	0.317368	0.317367	0.317368	0.317368	1	0.798438	0.874318	0.65342	0.294782	-0.643602	-0.617818	-0.279082	-0.097644
NO2	0.149578	0.149577	0.149579	0.14958	0.149575	0.798438	1	0.744739	0.748535	0.27055	-0.819349	-0.678005	-0.307345	-0.144081
PM2.5	0.243878	0.243874	0.243877	0.243878	0.243874	0.874318	0.744739	1	0.627419	0.279188	-0.650207	-0.645421	-0.310624	-0.103876
PM2.5-10	0.182712	0.182712	0.182709	0.18271	0.182707	0.65342	0.748535	0.627419	1	0.565233	-0.639213	-0.560783	-0.201574	-0.0481519
PM10	0.278403	0.2784	0.278399	0.278398	0.278403	0.294782	0.27055	0.279188	0.565233	1	-0.129945	-0.0770652	-0.00202909	0.0227451
Greenspace percentage, buffer 1,000m	-0.0633759	-0.0633754	-0.063379	-0.0633805	-0.0633702	-0.643602	-0.819349	-0.650207	-0.639213	-0.129945	1	0.81372	0.363682	0.180046
Greenspace percentage, buffer 300m	-0.0316064	-0.0316054	-0.0316067	-0.0316082	-0.0315997	-0.617818	-0.678005	-0.645421	-0.560783	-0.0770652	0.81372	1	0.420213	0.169811
Water percentage, buffer 1,000m	0.0237417	0.023743	0.0237433	0.0237413	0.0237416	-0.279082	-0.307345	-0.310624	-0.201574	-0.00202909	0.363682	0.420213	1	0.62906
Water percentage, buffer 300m	0.0498829	0.0498862	0.0498897	0.0498873	0.0498825	-0.097644	-0.144081	-0.103876	-0.0481519	0.0227451	0.180046	0.169811	0.62906	1

## Sheet: figure 2B
Figure 2B. Spearman’s correlations-aging.
	Age	Frailty Phenotype Score	PhenoAge	Brain age	Gray matter	White matter	Brain volume	Superior frontal gyri	Inferior frontal gyri	Middle frontal gyri	Precuneus	Supplementary motor cortex	Precentral gyrus	Postcentral gyrus	Superior parietal lobe	Parahippocampal gyrus	Middle temporal gyrus	Inferior temporal gyrus	Hippocampus	Putamen	Thalamus	Caudate	Amygdala	Pair matching task	Reaction time task	Fluid intelligence test	Digit span task	Trail marking A	Trail marking B	Symbol digit Substitution task
Age	1	0.0203129	0.851079	0.427694	-0.609391	-0.297275	-0.56458	-0.264909	-0.33163	-0.258126	-0.36269	-0.2297	-0.377255	-0.382913	-0.261488	-0.310547	-0.356087	-0.236938	-0.314749	-0.0763028	-0.0730096	0.105936	-0.430018	0.163252	0.314248	-0.0516432	-0.111936	0.315132	0.384025	-0.472503
Frailty Phenotype Score	0.0203129	1	0.0920618	0.00776909	0.0196576	0.0122506	0.0190351	0.0235265	0.022056	0.02253	0.0118636	0.0092116	0.0127412	0.0198293	0.0127725	-0.00477424	0.0108133	0.00375025	0.023819	-0.00497803	0.0354134	0.00964327	-0.00255512	0.0163677	0.0849771	-0.0976601	-0.0988216	0.0194358	0.0289493	-0.0287377
PhenoAge	0.851079	0.0920618	1	0.395919	-0.554666	-0.248552	-0.49953	-0.243204	-0.284522	-0.221919	-0.317487	-0.208799	-0.347407	-0.359059	-0.248796	-0.278265	-0.315601	-0.203032	-0.294942	-0.0804128	-0.0655348	0.0814382	-0.399594	0.133796	0.278253	-0.0627245	-0.116515	0.270858	0.335858	-0.415091
Brain age	0.427694	0.00776909	0.395919	1	-0.502207	-0.256376	-0.470535	-0.20709	-0.263281	-0.205434	-0.290088	-0.193169	-0.363777	-0.353169	-0.231978	-0.265501	-0.295254	-0.177569	-0.284724	-0.0778244	-0.029102	0.120402	-0.397422	0.0779362	0.138344	-0.0330822	-0.0134409	0.168238	0.204672	-0.264882
Gray matter	-0.609391	0.0196576	-0.554666	-0.502207	1	0.362374	0.849897	0.454732	0.503406	0.439409	0.571194	0.363453	0.638367	0.636926	0.440759	0.467016	0.568982	0.427576	0.487202	0.191505	0.285253	0.0400165	0.566236	-0.0833453	-0.145926	-0.00934691	-0.0144398	-0.176409	-0.22338	0.308768
White matter	-0.297275	0.0122506	-0.248552	-0.256376	0.362374	1	0.780925	0.141889	0.182049	0.167827	0.269892	0.107762	0.160064	0.16613	0.124974	0.151001	0.221285	0.16877	0.203053	0.0166562	0.0782164	0.105522	0.256898	-0.0416215	-0.128623	0.0123146	0.0411477	-0.104581	-0.131573	0.182079
Brain volume	-0.56458	0.0190351	-0.49953	-0.470535	0.849897	0.780925	1	0.376024	0.430196	0.381164	0.52354	0.298361	0.505697	0.50828	0.357243	0.388905	0.494135	0.371988	0.430673	0.134494	0.23049	0.0829768	0.512168	-0.0773339	-0.166691	0.00137639	0.0134713	-0.173906	-0.218617	0.30233
Superior frontal gyri	-0.264909	0.0235265	-0.243204	-0.20709	0.454732	0.141889	0.376024	1	0.309134	0.197471	0.235987	0.362521	0.312415	0.232805	0.172009	0.193648	0.228186	0.215658	0.187405	0.0124279	0.0949883	-0.0119846	0.210687	-0.0445719	-0.062983	0.0108014	0.0179738	-0.0798534	-0.0992461	0.131377
Inferior frontal gyri	-0.33163	0.022056	-0.284522	-0.263281	0.503406	0.182049	0.430196	0.309134	1	0.22964	0.305438	0.223469	0.313588	0.29834	0.225503	0.238436	0.258253	0.220839	0.255976	0.0337387	0.140038	-0.0146596	0.26107	-0.0492805	-0.0767114	-0.0165432	-0.0408365	-0.0946011	-0.107809	0.152588
Middle frontal gyri	-0.258126	0.02253	-0.221919	-0.205434	0.439409	0.167827	0.381164	0.197471	0.22964	1	0.263892	0.195406	0.332719	0.246231	0.185825	0.126468	0.24525	0.190054	0.0871078	-0.0272213	0.0247809	-0.0188784	0.157914	-0.0455085	-0.0605519	0.00255438	0.0079555	-0.0890216	-0.109727	0.123663
Precuneus	-0.36269	0.0118636	-0.317487	-0.290088	0.571194	0.269892	0.52354	0.235987	0.305438	0.263892	1	0.213638	0.300586	0.362307	0.33011	0.2699	0.363961	0.26479	0.257494	0.0353536	0.0926313	0.00356478	0.28373	-0.063915	-0.0794091	0.00184891	-0.0173976	-0.10678	-0.136763	0.19135
Supplementary motor cortex	-0.2297	0.0092116	-0.208799	-0.193169	0.363453	0.107762	0.298361	0.362521	0.223469	0.195406	0.213638	1	0.319445	0.214713	0.149714	0.173704	0.172125	0.154652	0.163744	0.0258529	0.0772559	-0.0288201	0.189026	-0.0278492	-0.047773	-0.0342412	-0.0247821	-0.0585635	-0.0858914	0.11564
Precentral gyrus	-0.377255	0.0127412	-0.347407	-0.363777	0.638367	0.160064	0.505697	0.312415	0.313588	0.332719	0.300586	0.319445	1	0.592179	0.286347	0.269113	0.349847	0.294172	0.297415	0.0709052	0.206678	-0.0357525	0.322523	-0.0457196	-0.0689544	-0.0203761	-0.00403752	-0.10862	-0.148411	0.188236
Postcentral gyrus	-0.382913	0.0198293	-0.359059	-0.353169	0.636926	0.16613	0.50828	0.232805	0.29834	0.246231	0.362307	0.214713	0.592179	1	0.36653	0.283685	0.384419	0.281798	0.326847	0.0859912	0.205062	-0.0330204	0.329317	-0.0416352	-0.0658897	-0.0299242	-0.0457479	-0.0905686	-0.128078	0.18948
Superior parietal lobe	-0.261488	0.0127725	-0.248796	-0.231978	0.440759	0.124974	0.357243	0.172009	0.225503	0.185825	0.33011	0.149714	0.286347	0.36653	1	0.193214	0.231089	0.180368	0.223589	0.0718806	0.155158	-0.0313238	0.24743	-0.0286427	-0.0494711	-0.0203394	-0.0195311	-0.0577768	-0.0839197	0.139702
Parahippocampal gyrus	-0.310547	-0.00477424	-0.278265	-0.265501	0.467016	0.151001	0.388905	0.193648	0.238436	0.126468	0.2699	0.173704	0.269113	0.283685	0.193214	1	0.283345	0.170086	0.540087	0.0893913	0.177074	-0.0314485	0.403425	-0.0315789	-0.085317	-0.0306837	0.00221493	-0.0901436	-0.0968826	0.147559
Middle temporal gyrus	-0.356087	0.0108133	-0.315601	-0.295254	0.568982	0.221285	0.494135	0.228186	0.258253	0.24525	0.363961	0.172125	0.349847	0.384419	0.231089	0.283345	1	0.474063	0.266665	0.0138997	0.0988889	-0.0124396	0.302522	-0.0495157	-0.0678144	-0.00290414	0.0209761	-0.103712	-0.121516	0.172806
Inferior temporal gyrus	-0.236938	0.00375025	-0.203032	-0.177569	0.427576	0.16877	0.371988	0.215658	0.220839	0.190054	0.26479	0.154652	0.294172	0.281798	0.180368	0.170086	0.474063	1	0.132512	-0.0483457	0.0555672	-0.0662665	0.212528	-0.0306204	-0.0446074	-0.00498723	0.017895	-0.0658817	-0.078995	0.106473
Hippocampus	-0.314749	0.023819	-0.294942	-0.284724	0.487202	0.203053	0.430673	0.187405	0.255976	0.0871078	0.257494	0.163744	0.297415	0.326847	0.223589	0.540087	0.266665	0.132512	1	0.224721	0.371323	0.0986732	0.536517	-0.0163421	-0.0656448	-0.0617729	-0.0393174	-0.0762606	-0.0885312	0.159869
Putamen	-0.0763028	-0.00497803	-0.0804128	-0.0778244	0.191505	0.0166562	0.134494	0.0124279	0.0337387	-0.0272213	0.0353536	0.0258529	0.0709052	0.0859912	0.0718806	0.0893913	0.0138997	-0.0483457	0.224721	1	0.315211	0.477681	0.335337	0.0062895	-0.0261081	-0.0175219	-0.025298	-0.0163759	-0.0242447	0.0597717
Thalamus	-0.0730096	0.0354134	-0.0655348	-0.029102	0.285253	0.0782164	0.23049	0.0949883	0.140038	0.0247809	0.0926313	0.0772559	0.206678	0.205062	0.155158	0.177074	0.0988889	0.0555672	0.371323	0.315211	1	0.254826	0.262119	0.0292176	0.00903809	-0.0832444	-0.080483	0.0132849	0.0209321	0.0211307
Caudate	0.105936	0.00964327	0.0814382	0.120402	0.0400165	0.105522	0.0829768	-0.0119846	-0.0146596	-0.0188784	0.00356478	-0.0288201	-0.0357525	-0.0330204	-0.0313238	-0.0314485	-0.0124396	-0.0662665	0.0986732	0.477681	0.254826	1	0.0862938	0.0311017	0.0420406	-0.0435076	-0.0169062	0.0382533	0.063222	-0.0667481
Amygdala	-0.430018	-0.00255512	-0.399594	-0.397422	0.566236	0.256898	0.512168	0.210687	0.26107	0.157914	0.28373	0.189026	0.322523	0.329317	0.24743	0.403425	0.302522	0.212528	0.536517	0.335337	0.262119	0.0862938	1	-0.053439	-0.135074	-0.000721401	-0.00992982	-0.144814	-0.175556	0.248601
Pair matching task	0.163252	0.0163677	0.133796	0.0779362	-0.0833453	-0.0416215	-0.0773339	-0.0445719	-0.0492805	-0.0455085	-0.063915	-0.0278492	-0.0457196	-0.0416352	-0.0286427	-0.0315789	-0.0495157	-0.0306204	-0.0163421	0.0062895	0.0292176	0.0311017	-0.053439	1	0.15157	-0.227753	-0.158565	0.153909	0.231421	-0.227016
Reaction time task	0.314248	0.0849771	0.278253	0.138344	-0.145926	-0.128623	-0.166691	-0.062983	-0.0767114	-0.0605519	-0.0794091	-0.047773	-0.0689544	-0.0658897	-0.0494711	-0.085317	-0.0678144	-0.0446074	-0.0656448	-0.0261081	0.00903809	0.0420406	-0.135074	0.15157	1	-0.175892	-0.139873	0.212361	0.255484	-0.288107
Fluid intelligence test	-0.0516432	-0.0976601	-0.0627245	-0.0330822	-0.00934691	0.0123146	0.00137639	0.0108014	-0.0165432	0.00255438	0.00184891	-0.0342412	-0.0203761	-0.0299242	-0.0203394	-0.0306837	-0.00290414	-0.00498723	-0.0617729	-0.0175219	-0.0832444	-0.0435076	-0.000721401	-0.227753	-0.175892	1	0.403906	-0.214364	-0.384519	0.291399
Digit span task	-0.111936	-0.0988216	-0.116515	-0.0134409	-0.0144398	0.0411477	0.0134713	0.0179738	-0.0408365	0.0079555	-0.0173976	-0.0247821	-0.00403752	-0.0457479	-0.0195311	0.00221493	0.0209761	0.017895	-0.0393174	-0.025298	-0.080483	-0.0169062	-0.00992982	-0.158565	-0.139873	0.403906	1	-0.141427	-0.26953	0.16819
Trail marking A	0.315132	0.0194358	0.270858	0.168238	-0.176409	-0.104581	-0.173906	-0.0798534	-0.0946011	-0.0890216	-0.10678	-0.0585635	-0.10862	-0.0905686	-0.0577768	-0.0901436	-0.103712	-0.0658817	-0.0762606	-0.0163759	0.0132849	0.0382533	-0.144814	0.153909	0.212361	-0.214364	-0.141427	1	0.656895	-0.533125
Trail marking B	0.384025	0.0289493	0.335858	0.204672	-0.22338	-0.131573	-0.218617	-0.0992461	-0.107809	-0.109727	-0.136763	-0.0858914	-0.148411	-0.128078	-0.0839197	-0.0968826	-0.121516	-0.078995	-0.0885312	-0.0242447	0.0209321	0.063222	-0.175556	0.231421	0.255484	-0.384519	-0.26953	0.656895	1	-0.605361
Symbol digit Substitution task	-0.472503	-0.0287377	-0.415091	-0.264882	0.308768	0.182079	0.30233	0.131377	0.152588	0.123663	0.19135	0.11564	0.188236	0.18948	0.139702	0.147559	0.172806	0.106473	0.159869	0.0597717	0.0211307	-0.0667481	0.248601	-0.227016	-0.288107	0.291399	0.16819	-0.533125	-0.605361	1

## Sheet: figure 3
Figure 3
Factors		Frailty Phenotype Score	PhenoAge	Brain Age	Brain Volume	White Matter Volume	Gray Matter Volume
Joint effects	Coefficient	0.025	0.043	0.076	-2152.94	-1046.85	-1039.6
	SE	0.002	0.015	0.02	541.61	357	323.76
	P value	<0.001	0.003	<0.001	<0.001	0.003	0.001
Proportion of Individual Contribution	PM10	0.098	0.408	0.372	0.454	0.397	0.455
	PM2.5-10	0.005	0.404	<0.001	0.005	0.013	0.01
	PM2.5	0.323	<0.001	0.325	0.001	0.004	0.001
	NO2	0.181	0.011	0.133	<0.001	<0.001	0.004
	NOx	0.309	<0.001	0.022	0.007	0.013	0.016
	Blue space	0.073	0.17	0.034	0.033	0.058	0.032
	Green space	0.011	<0.001	0.034	0.212	0.298	0.142
	Nighttime noise	<0.001	0.003	0.054	0.094	0.11	0.069
	24h averaged noise	<0.001	0.004	0.026	0.193	0.106	0.271

## Sheet: figure 4
Figure 4
IDPs		PM10	PM2.5	PM2.5-10	NOx	NO2	Nighttime noise	24h averaged noise	Blue space	Green space
Superior frontal gyri	Coefficient	-0.02	-0.011	-0.008	-0.01	-0.011	-0.006	-0.006	-0.002	0.003
	SE	0.007	0.006	0.005	0.006	0.007	0.004	0.004	0.002	0.008
	P value	0.002	0.084	0.068	0.077	0.095	0.139	0.14	0.429	0.653
	FDR P value	0.008	0.148	0.128	0.138	0.16	0.217	0.217	0.53	0.725
Inferior frontal gyri	Coefficient	-0.019	-0.006	-0.001	-0.014	-0.018	-0.011	-0.011	-0.003	0.006
	SE	0.006	0.006	0.004	0.006	0.006	0.004	0.004	0.002	0.008
	P value	0.002	0.365	0.762	0.016	0.006	0.004	0.004	0.093	0.461
	FDR P value	0.009	0.474	0.81	0.04	0.017	0.013	0.013	0.158	0.562
Middle frontal gyri	Coefficient	-0.009	-0.011	-0.002	-0.008	-0.008	-0.005	-0.005	-0.001	0.011
	SE	0.007	0.006	0.005	0.006	0.007	0.004	0.004	0.002	0.008
	P value	0.177	0.101	0.641	0.179	0.255	0.263	0.263	0.646	0.145
	FDR P value	0.261	0.17	0.719	0.262	0.362	0.365	0.365	0.721	0.223
Precuneus	Coefficient	-0.03	-0.022	-0.01	-0.02	-0.024	-0.004	-0.004	<0.001	0.02
	SE	0.006	0.006	0.004	0.006	0.006	0.004	0.004	0.002	0.007
	P value	<0.001	<0.001	0.019	0.001	<0.001	0.306	0.305	0.814	0.006
	FDR P value	<0.001	0.002	0.045	0.002	0.001	0.413	0.413	0.856	0.019
Supplementary motor cortex	Coefficient	-0.02	-0.008	-0.008	-0.008	-0.01	-0.007	-0.007	-0.004	0.007
	SE	0.007	0.007	0.005	0.006	0.007	0.004	0.004	0.002	0.008
	P value	0.003	0.222	0.076	0.184	0.134	0.088	0.088	0.067	0.38
	FDR P value	0.011	0.317	0.137	0.269	0.213	0.152	0.152	0.127	0.488
Precentral gyrus	Coefficient	-0.022	-0.023	0.002	-0.015	-0.019	-0.002	-0.002	-0.002	0.01
	SE	0.006	0.006	0.004	0.006	0.006	0.004	0.004	0.002	0.007
	P value	<0.001	<0.001	0.57	0.007	0.003	0.527	0.526	0.361	0.175
	FDR P value	0.001	0.001	0.658	0.021	0.01	0.613	0.613	0.472	0.259
Postcentral gyrus	Coefficient	-0.017	-0.017	-0.009	-0.008	-0.009	0.004	0.004	-0.001	0.006
	SE	0.006	0.006	0.004	0.005	0.006	0.004	0.004	0.002	0.007
	P value	0.005	0.004	0.029	0.126	0.147	0.336	0.337	0.742	0.418
	FDR P value	0.015	0.012	0.068	0.203	0.223	0.442	0.442	0.804	0.518
Superior Parietal lobe	Coefficient	-0.023	-0.017	-0.001	-0.016	-0.02	-0.005	-0.005	0.001	0.016
	SE	0.006	0.006	0.004	0.006	0.007	0.004	0.004	0.002	0.008
	P value	<0.001	0.004	0.851	0.008	0.003	0.261	0.261	0.736	0.041
	FDR P value	0.001	0.012	0.889	0.023	0.011	0.365	0.365	0.801	0.09
Parahippocampal gyrus	Coefficient	-0.019	-0.003	-0.007	-0.003	-0.013	-0.012	-0.012	-0.001	<0.001
	SE	0.006	0.006	0.004	0.006	0.007	0.004	0.004	0.002	0.008
	P value	0.004	0.617	0.104	0.589	0.049	0.004	0.004	0.631	0.97
	FDR P value	0.012	0.698	0.173	0.67	0.099	0.012	0.012	0.711	0.977
Middle temporal gyrus	Coefficient	-0.014	-0.005	-0.003	-0.007	-0.011	-0.008	-0.008	-0.002	0.013
	SE	0.006	0.006	0.004	0.006	0.006	0.004	0.004	0.002	0.008
	P value	0.027	0.395	0.549	0.219	0.084	0.046	0.046	0.3	0.08
	FDR P value	0.064	0.501	0.636	0.314	0.148	0.096	0.096	0.411	0.142
Inferior temporal gyrus	Coefficient	-0.016	-0.012	-0.001	-0.014	-0.017	-0.008	-0.008	<0.001	0.003
	SE	0.007	0.007	0.005	0.006	0.007	0.004	0.004	0.002	0.008
	P value	0.019	0.059	0.812	0.018	0.013	0.041	0.041	0.965	0.658
	FDR P value	0.046	0.115	0.856	0.044	0.034	0.09	0.09	0.977	0.726
Hippocampus	Coefficient	-0.022	0.005	-0.002	0.001	-0.015	-0.007	-0.007	-0.007	0.003
	SE	0.006	0.006	0.004	0.006	0.006	0.004	0.004	0.002	0.007
	P value	<0.001	0.408	0.575	0.893	0.015	0.088	0.088	0.001	0.652
	FDR P value	0.002	0.51	0.658	0.922	0.04	0.152	0.152	0.004	0.725
Putamen	Coefficient	0.023	0.007	0.004	0.009	0.011	0.001	0.001	<0.001	0.001
	SE	0.007	0.007	0.005	0.006	0.007	0.004	0.004	0.002	0.008
	P value	0.001	0.327	0.385	0.146	0.116	0.761	0.761	0.86	0.946
	FDR P value	0.004	0.438	0.49	0.223	0.189	0.81	0.81	0.891	0.963
Thalamus	Coefficient	-0.017	0.015	-0.003	0.002	-0.013	-0.008	-0.008	-0.005	0.012
	SE	0.007	0.007	0.005	0.006	0.007	0.004	0.004	0.002	0.008
	P value	0.009	0.022	0.471	0.747	0.049	0.039	0.039	0.018	0.114
	FDR P value	0.025	0.053	0.569	0.807	0.099	0.086	0.086	0.044	0.187
Caudate	Coefficient	0.013	0.021	0.004	0.019	0.01	0.003	0.003	-0.001	<0.001
	SE	0.007	0.007	0.005	0.006	0.007	0.004	0.004	0.002	0.008
	P value	0.055	0.002	0.334	0.001	0.149	0.515	0.516	0.5	0.97
	FDR P value	0.108	0.007	0.442	0.006	0.224	0.608	0.608	0.597	0.977
Amygdala	Coefficient	-0.01	-0.009	-0.008	-0.008	-0.013	-0.007	-0.007	-0.002	0.008
	SE	0.006	0.006	0.004	0.005	0.006	0.004	0.004	0.002	0.007
	P value	0.106	0.115	0.069	0.136	0.03	0.048	0.048	0.414	0.27
	FDR P value	0.176	0.189	0.128	0.215	0.068	0.098	0.098	0.516	0.371
Pair matching task	Coefficient	0.001	0.014	0.004	0.008	0.001	0.002	0.002	<0.001	0.004
	SE	0.002	0.002	0.001	0.002	0.002	0.001	0.001	0.001	0.003
	P value	0.672	<0.001	0.006	<0.001	0.477	0.189	0.188	0.516	0.134
	FDR P value	0.74	<0.001	0.018	<0.001	0.574	0.274	0.274	0.608	0.213
Reaction time task	Coefficient	0.019	0.019	0.008	0.017	0.026	-0.001	-0.001	<0.001	-0.027
	SE	0.002	0.002	0.001	0.002	0.002	0.001	0.001	0.001	0.002
	P value	<0.001	<0.001	<0.001	<0.001	<0.001	0.405	0.406	0.449	<0.001
	FDR P value	<0.001	<0.001	<0.001	<0.001	<0.001	0.509	0.509	0.549	<0.001
Fluid intelligence test	Coefficient	0.026	-0.007	-0.012	<0.001	0.051	0.007	0.007	0.003	-0.055
	SE	0.003	0.004	0.002	0.003	0.003	0.002	0.002	0.001	0.004
	P value	<0.001	0.06	<0.001	0.94	<0.001	<0.001	<0.001	0.002	<0.001
	FDR P value	<0.001	0.115	<0.001	0.963	<0.001	0.002	0.002	0.008	<0.001
Digit span task	Coefficient	-0.011	-0.022	-0.008	-0.016	<0.001	0.007	0.007	0.003	0.004
	SE	0.006	0.006	0.004	0.006	0.007	0.004	0.004	0.002	0.007
	P value	0.06	<0.001	0.038	0.005	0.946	0.069	0.069	0.167	0.525
	FDR P value	0.115	0.002	0.085	0.015	0.963	0.128	0.128	0.25	0.613
Trail marking A	Coefficient	-0.037	0.013	-0.003	0.011	-0.024	0.006	0.006	-0.003	0.019
	SE	0.004	0.004	0.003	0.004	0.004	0.003	0.003	0.001	0.005
	P value	<0.001	0.003	0.382	0.004	<0.001	0.029	0.029	0.019	<0.001
	FDR P value	<0.001	0.012	0.488	0.013	<0.001	0.068	0.068	0.045	0.001
Trail marking B	Coefficient	-0.022	0.019	<0.001	0.013	-0.014	0.005	0.005	-0.004	0.016
	SE	0.004	0.004	0.003	0.004	0.004	0.003	0.003	0.001	0.005
	P value	<0.001	<0.001	0.915	<0.001	<0.001	0.071	0.071	0.005	0.001
	FDR P value	<0.001	<0.001	0.942	0.001	0.001	0.13	0.13	0.015	0.004
Symbol digit substitution task	Coefficient	0.022	-0.014	-0.001	-0.009	0.018	-0.003	-0.003	0.003	-0.018
	SE	0.004	0.004	0.003	0.003	0.004	0.002	0.002	0.001	0.004
	P value	<0.001	<0.001	0.707	0.008	<0.001	0.145	0.145	0.009	<0.001
	FDR P value	<0.001	0.001	0.772	0.023	<0.001	0.223	0.223	0.025	<0.001

## Sheet: figure 5A
Figure 5A
Characteristics		Overall	Green space Subpopulation	Blue space Subpopulation	Rural-urban fringe Subpopulation	Noise Subpopulation	Air pollution Subpopulation	P value
		501570	103753	8918	189374	36109	96904
Age (mean (SD))		56.65 (7.91)	57.33 (7.70)	57.30 (7.81)	56.92 (7.89)	56.39 (7.98)	55.79 (8.05)	<0.001
Sex (%)	female	269281 (54.5)	55796 (54.4)	4822 (54.9)	101555 (54.5)	18973 (53.4)	51859 (54.6)	0.001
	male	225221 (45.5)	46774 (45.6)	3954 (45.1)	84701 (45.5)	16535 (46.6)	43050 (45.4)
Body mass index (%)	<18.5	5623 ( 1.1)	810 ( 0.8)	72 ( 0.8)	2036 ( 1.1)	462 ( 1.3)	1497 ( 1.6)	<0.001
	≥18.5 and <25	159514 (32.3)	34266 (33.4)	3031 (34.5)	59133 (31.7)	10932 (30.8)	31312 (33.0)
	≥25 and <30	208810 (42.2)	44843 (43.7)	3630 (41.4)	79008 (42.4)	15051 (42.4)	38246 (40.3)
	≥30	120555 (24.4)	22651 (22.1)	2043 (23.3)	46079 (24.7)	9063 (25.5)	23854 (25.1)
Smoking status (%)	Never smoker	269034 (54.7)	58794 (57.5)	4727 (54.1)	102223 (55.2)	18440 (52.4)	48591 (51.6)	<0.001
	Ever smoker	170645 (34.7)	35641 (34.9)	3186 (36.5)	64700 (34.9)	12477 (35.4)	32799 (34.8)
	Current smoker	51933 (10.6)	7748 ( 7.6)	825 ( 9.4)	18267 ( 9.9)	4298 (12.2)	12746 (13.5)
Alcohol intake frequency (%)	Never or special occasions only	96871 (19.6)	15733 (15.4)	1453 (16.6)	36589 (19.7)	7586 (21.5)	22562 (23.9)	<0.001
	One to three times per month	54771 (11.1)	10563 (10.3)	911 (10.4)	21558 (11.6)	3856 (10.9)	10343 (11.0)
	One to four times per week	240867 (48.9)	52258 (51.0)	4268 (48.7)	92576 (49.8)	16351 (46.3)	42161 (44.7)
	Daily or almost daily	100524 (20.4)	23886 (23.3)	2132 (24.3)	35067 (18.9)	7526 (21.3)	19340 (20.5)
Healthy diet (%)	No	100576 (20.4)	18237 (17.8)	1656 (18.9)	37750 (20.3)	7424 (21.0)	19806 (21.0)	<0.001
	Yes	392276 (79.6)	84191 (82.2)	7104 (81.1)	147978 (79.7)	27873 (79.0)	74559 (79.0)
Ethnic group (%)	White	465663 (94.7)	100804 (98.6)	8500 (97.2)	177459 (95.7)	32305 (91.7)	82371 (87.6)	<0.001
	Mixed	2875 ( 0.6)	304 ( 0.3)	42 ( 0.5)	920 ( 0.5)	281 ( 0.8)	994 ( 1.1)
	South Asian	9512 ( 1.9)	517 ( 0.5)	93 ( 1.1)	3151 ( 1.7)	1082 ( 3.1)	4060 ( 4.3)
	Black	7820 ( 1.6)	203 ( 0.2)	35 ( 0.4)	2027 ( 1.1)	894 ( 2.5)	4235 ( 4.5)
	Chinese	1544 ( 0.3)	139 ( 0.1)	22 ( 0.3)	543 ( 0.3)	135 ( 0.4)	505 ( 0.5)
	Others	4424 ( 0.9)	279 ( 0.3)	52 ( 0.6)	1267 ( 0.7)	518 ( 1.5)	1906 ( 2.0)
Neighborhood socioeconomic status (%)	Quartile1	107624 (25.2)	8648 ( 8.5)	1918 (21.9)	37882 (20.4)	12470 (35.2)	46706 (49.3)	<0.001
	Quartile2	106330 (24.9)	19968 (19.5)	2431 (27.8)	46771 (25.1)	9561 (27.0)	27599 (29.1)
	Quartile3	107706 (25.2)	34251 (33.5)	2318 (26.5)	50995 (27.4)	7267 (20.5)	12875 (13.6)
	Quartile4	105621 (24.7)	39420 (38.5)	2083 (23.8)	50354 (27.1)	6141 (17.3)	7623 ( 8.0)
Regular exercise (%)	No	223002 (45.8)	43350 (42.7)	3735 (43.1)	84614 (46.1)	16233 (46.6)	44272 (47.6)	<0.001
	Yes	263771 (54.2)	58094 (57.3)	4938 (56.9)	98799 (53.9)	18600 (53.4)	48731 (52.4)
Diagnosis of CVD at baseline (%)	No	460564 (93.1)	96171 (93.8)	8247 (94.0)	173190 (93.0)	33025 (93.0)	88284 (93.0)	<0.001
	Yes	33938 ( 6.9)	6399 ( 6.2)	529 ( 6.0)	13066 ( 7.0)	2483 ( 7.0)	6625 ( 7.0)
Diagnosis of cancer at baseline(%)	No	452351 (91.5)	93473 (91.1)	7903 (90.1)	170111 (91.3)	32524 (91.6)	87236 (91.9)	<0.001
	Yes	42151 ( 8.5)	9097 ( 8.9)	873 ( 9.9)	16145 ( 8.7)	2984 ( 8.4)	7673 ( 8.1)
24-hour noise (mean ± SD, dB)		56.06 (4.28)	55.33 (2.81)	55.58 (3.26)	54.04 (1.60)	67.64 (3.28)	56.49 (2.32)	<0.001
Night-time noise (mean ± SD, dB)		46.60 (4.28)	45.86 (2.81)	46.12 (3.26)	44.57 (1.60)	58.17 (3.28)	47.03 (2.32)	<0.001
NOx (mean (SD))		44.08 (15.52)	29.48 (6.51)	37.58 (10.68)	41.98 (6.84)	68.37 (26.55)	55.33 (9.90)	<0.001
NO2 (mean (SD))		29.04 (9.05)	19.99 (3.73)	26.14 (7.46)	28.87 (4.54)	34.87 (12.30)	39.21 (8.28)	<0.001
PM2.5 (mean (SD))		9.99 (1.06)	8.88 (0.54)	9.52 (0.87)	9.95 (0.56)	10.89 (1.36)	10.96 (0.85)	<0.001
Average PM10 (mean ± SD, micro-g/m3)		19.31 (1.94)	17.45 (1.39)	19.30 (1.60)	19.06 (1.05)	20.73 (2.23)	21.30 (1.53)	<0.001
PM 2.5-10; 2010 (mean ± SD, micro-g/m3)		6.43 (0.90)	6.29 (0.93)	6.43 (0.94)	6.13 (0.59)	7.30 (0.90)	6.81 (0.99)	<0.001
Green space percentage, buffer1,000m (mean ± SD, %)		45.06 (21.64)	72.87 (13.52)	41.74 (17.41)	39.48 (13.27)	43.41 (21.57)	27.10 (11.42)	<0.001
Blue space percentage, buffer1,000m (mean ± SD, %)		1.26 (2.47)	1.06 (1.28)	12.70 (7.84)	0.92 (1.37)	1.37 (1.92)	1.01 (1.54)	<0.001
16-hour noise (mean ± SD, dB)		54.48 (4.28)	53.75 (2.81)	54.00 (3.26)	52.46 (1.60)	66.06 (3.28)	54.91 (2.32)	<0.001
Evening noise (mean ± SD, dB)		51.67 (4.28)	50.94 (2.81)	51.20 (3.26)	49.65 (1.60)	63.25 (3.28)	52.10 (2.32)	<0.001
Day-time noise (mean ± SD, dB)		55.42 (4.28)	54.68 (2.81)	54.94 (3.26)	53.39 (1.60)	66.99 (3.28)	55.85 (2.32)	<0.001
Green space percentage, buffer300m (mean ± SD, %)		35.33 (23.24)	65.53 (18.06)	35.59 (18.48)	26.97 (12.68)	35.57 (23.18)	19.02 (11.41)	<0.001
Blue space percentage, buffer300m (mean ± SD, %)		0.89 (2.93)	0.80 (1.28)	14.94 (11.66)	0.47 (1.05)	0.98 (2.17)	0.46 (1.16)	<0.001

## Sheet: figure 5D
Figure 5D
		Frailty Phenotype Score	PhenoAge	Brain Age	Gray Matter Volume	White Matter Volume	Brain Volume
Blue space Subpopulation	Coefficient	0.025	-0.008	0.031	-0.034	-0.04	-0.045
	SE	0.009	0.065	0.093	0.028	0.035	0.031
	P value	0.006	0.901	0.741	0.221	0.256	0.142
	FDR P value	0.018	0.927	0.804	0.31	0.355	0.219
Rural-urban fringe Subpopulation	Coefficient	0.045	0.081	0.053	-0.013	-0.01	-0.014
	SE	0.003	0.023	0.031	0.009	0.012	0.01
	P value	<0.001	<0.001	0.088	0.169	0.405	0.173
	FDR P value	<0.001	0.002	0.151	0.249	0.501	0.255
Noise Subpopulation	Coefficient	0.023	-0.006	0.116	-0.045	-0.041	-0.052
	SE	0.005	0.037	0.051	0.015	0.02	0.017
	P value	<0.001	0.875	0.024	0.003	0.036	0.002
	FDR P value	<0.001	0.906	0.057	0.012	0.081	0.008
Air pollution Subpopulation	Coefficient	0.045	0.006	0.133	-0.053	-0.04	-0.057
	SE	0.004	0.029	0.041	0.012	0.016	0.013
	P value	<0.001	0.824	0.001	<0.001	0.011	<0.001
	FDR P value	<0.001	0.866	0.005	<0.001	0.031	<0.001
